# Supplementary material for: Telemedicine for Optimizing Secondary Prevention in Coronary Artery Bypass Grafting Patients during COVID-19 Pandemic
Source: Healthcare (Basel). 2023 May 29;11(11):1590. doi: 10.3390/healthcare11111590 (PMC10252220; doi:10.3390/healthcare11111590)
Supplement: Supplementary file 1 [file healthcare-11-01590-s001.zip]

Archive with 1 entries (1 files):
- healthcare-2357707-supplementary.pdf
